# Supplementary material for: An end to end workflow for differential gene expression using Affymetrix microarrays
Source: F1000Res. 2018 Jul 3;5:1384. Originally published 2016 Jun 15. [Version 2] doi: 10.12688/f1000research.8967.2 (PMC6063319; doi:10.12688/f1000research.8967.2)
Supplement: R markdown document to reproduce the results obtained in the article. This file allows the reader to reproduce the analysis results obtained in the article. [file f1000research-5-16727-s0000.tgz]

Archive with 1 entries (1 files):
- 1c469e15-c2df-4779-944e-3e16389d85a6_MA-Workflow_v2_june21st.Rmd
